# Supplementary material for: An Immune Cell-Based Signature Associating With EMT Phenotype Predicts Postoperative Overall Survival of ESCC
Source: Front Oncol. 2021 Apr 1;11:636479. doi: 10.3389/fonc.2021.636479 (PMC8047630; doi:10.3389/fonc.2021.636479)
Supplement: Supplementary file 4 [file Table_1.xlsx]

## Sheet: Table S1
Supplementary Table S1. Basic patient characteristics in the training, validation, and IHC cohorts
Variables	GEO training cohort	TCGA validation cohort	IHC cohort
Numbers of samples	179	95	116
mean survival time (months) (95% CI)	41.1 (37.0-45.2)	32.9 (25.2-40.6)	39.6 (34.7-44.4)
Age (years ± SD )	59.3 ± 9.0	58.3 ± 10.3	52.6± 9.2
Sex (%)
female	33 (18.4%)	14 (14.7%)	23 (19.8%)
male	146 (81.6%)	81 (85.3%)	93 (80.2%)
Pathology type (%)
squamous cancer	179 (100%)	90 (100%)	116 (100%)
Tumor grade (%)
well	32 (17.9%)	16 (16.8%)	18 (15.5%)
moderately	98 (54.7%)	48 (50.5%)	69 (59.5%)
poorly	49 (27.4%)	21 (22.1%)	29 (25.0%)
unknown	0	10 (10.5%)
Tumor location (%)
upper	62 (34.6%)	6 (6.3%)	11 (9.5%)
middle	97 (54.2%)	44 (46.3%)	38 (32.8%)
low	20 (11.2%)	44 (46.3%)	67 (57.8%)
Clinical stage (%)
I	10 (5.6%)	7 (7.4%)	6 (5.2%)
II	77 (43.0%)	55 (57.9%)	54 (46.6%)
III	92 (51.4%)	27 (28.4%)	46 (39.7%)
IV	0	5 (5.3%)	10 (8.6%)
unknown	0	1 (1.1%)
Adjuvant therapy (%)
yes	104 (58.1%)	37 (38.9%)	102 (87.9%)
no	45 (25.1%)	54 (56.8%)	14 (12.1%)
unknown	30 (16.8%)	4 (4.2%)
Abbreviations: SD, standard deviation.
