# Supplementary material for: An Immune Cell-Based Signature Associating With EMT Phenotype Predicts Postoperative Overall Survival of ESCC
Source: Front Oncol. 2021 Apr 1;11:636479. doi: 10.3389/fonc.2021.636479 (PMC8047630; doi:10.3389/fonc.2021.636479)
Supplement: Supplementary file 5 [file Table_2.xlsx]

## Sheet: Supplementary Table S2
Supplementary Table S2. Comparison of the prognostic accuracies of IPS model, TNM stage model, and the combining model
Data set	Model	C-index	C-index SE	AIC
GEO set	TNM stage	0.596	0.026	1001.53
	IPS	0.632	0.027	994.54
	TNM+IPS	0.661	0.026	983.9
TCGA set	TNM stage	0.652	0.051	228.5
	IPS	0.602	0.051	234.36
	TNM+IPS	0.683	0.054	226.2
Abbrevations: C-index, Harrell’s Concordance index; AIC, Akaike Information Criterion; TNM, tumor node metastasis; SE, standard error.
